# Supplementary material for: Genetic diversity increases with depth in red gorgonian populations of the Mediterranean Sea and the Atlantic Ocean
Source: PeerJ. 2019 May 24;7:e6794. doi: 10.7717/peerj.6794 (PMC6536111; doi:10.7717/peerj.6794)
Supplement: Table S2 [file peerj-07-6794-s002.xlsx]

## Sheet: Fst
Genetic diversity increases with depth in red gorgonian populations of the Mediterranean Sea and the Atlantic Ocean
Joanna Pilczynska, Silvia Cocito, Joana R. H. Boavida, Ester A. Serrão, Jorge M. Assis, Eliza Fragkopoulou, Henrique Queiroga
S2. Genetic differentiation between and within sampling sites of the red gorgonian (Paramuricea clavata) in the Atlantic Ocean and the Mediterranean Sea.
Table 1. Pairwise genetic differentiation (FST) of Paramuricea clavata populations. Bold values depict within site comparisons.
Site	Code	BerD	EspS	EspD	SagS	SagD	PMeS	PMeD	LivS	LivD	LlopS	LlopD	PhaS	PhaD	GrotS	GrotD	PetS	PetD	RiouS	RiouD
Berlengas (shallow)	BerS	0.118929	0.3354	0.283546	0.311237	0.392226	0.217751	0.227057	0.232837	0.235386	0.28454	0.307256	0.305509	0.268819	0.316843	0.284445	0.268293	0.289922	0.284481	0.296387
Berlengas (deeper)	BerD		0.309774	0.254777	0.153799	0.355645	0.188694	0.178186	0.216518	0.216298	0.245239	0.265441	0.254736	0.228443	0.267941	0.239216	0.222592	0.239761	0.240441	0.249329
Espichel (shallow)	EspS			0.098918	0.322941	0.140522	0.312173	0.299322	0.300294	0.306864	0.278328	0.300725	0.309626	0.270526	0.315154	0.287191	0.271294	0.294221	0.288458	0.291772
Espichel (deeper)	EspD				0.324488	0.226078	0.257127	0.243398	0.243171	0.251601	0.218881	0.243927	0.246915	0.210369	0.260965	0.231818	0.21267	0.233257	0.231094	0.233495
Sagres (shallow)	SagS					0.396655	0.284544	0.259315	0.275203	0.273088	0.348409	0.385086	0.367946	0.330337	0.405735	0.357051	0.333996	0.368123	0.353825	0.36329
Sagres (deeper)	SagD						0.360115	0.342051	0.345732	0.351929	0.316436	0.345277	0.362332	0.305533	0.363988	0.326262	0.305842	0.338533	0.327287	0.333719
Punta Mesco (shallow)	PMeS							0.00604	0.121686	0.132045	0.207348	0.220301	0.18572	0.173886	0.199465	0.173786	0.160042	0.157774	0.175591	0.196014
Punta Mesco (deeper)	PMeD								0.123947	0.135256	0.192569	0.207899	0.17234	0.166968	0.187545	0.16175	0.147754	0.152054	0.164568	0.192912
Livorno (shallow)	LivS									-0.006549	0.227624	0.248417	0.231699	0.207878	0.260618	0.223604	0.202883	0.221669	0.225199	0.232944
Livorno (deeper)	LivD										0.238462	0.258016	0.243823	0.220447	0.271994	0.237701	0.217547	0.236559	0.238693	0.242721
Pota Del Llop (Medes Islands, Spain) (shallow)	LlopS											0.007053	0.106689	0.07558	0.129865	0.106732	0.078186	0.108912	0.113601	0.117334
Pota Del Llop (Medes Islands, Spain) (deeper)	LlopD												0.126763	0.101002	0.163723	0.142307	0.112491	0.136515	0.152495	0.159103
Pharillons (Marseille, France) (shallow)	PhaS													0.020213	0.061245	0.036848	0.034448	0.034472	0.020629	0.058206
Pharillons (Marseille, France) (deeper)	PhaD														0.070343	0.04107	0.025344	0.02691	0.025214	0.03072
Grotte Peres (Marseille, France) (shallow)	GrotS															0.007099	0.029372	0.019581	0.045294	0.081394
Grotte Peres (Marseille, France) (deeper)	GrotD																0.012734	0.01081	0.017694	0.05344
Petit Congloue (Marseille, France) (shallow)	PetS																	0.008246	0.021095	0.052832
Petit Congloue (Marseille, France) (deeper)	PetD																		0.014255	0.041922
Riou Sud (Marseille, France) (shallow)	RiouS																			0.027594
Riou Sud (Marseille, France) (deeper)	RiouD
Table 2. Statistical significance of pairwise genetic differentiation (FST) of Paramuricea clavata populations. Bold values depict non-significant pairs with bonferroni correction (p-value: 0.0027)within site comparisons.
Site	Code	BerD	EspS	EspD	SagS	SagD	PMeS	PMeD	LivS	LivD	LlopS	LlopD	PhaS	PhaD	GrotS	GrotD	PetS	PetD	RiouS	RiouD
Berlengas (shallow)	BerS	0.001	0.001	0.001	0.001	0.001	0.001	0.001	0.001	0.001	0.001	0.001	0.001	0.001	0.001	0.001	0.001	0.001	0.001	0.001
Berlengas (deeper)	BerD		0.001	0.001	0.001	0.001	0.001	0.001	0.001	0.001	0.001	0.001	0.001	0.001	0.001	0.001	0.001	0.001	0.001	0.001
Espichel (shallow)	EspS			0.001	0.001	0.001	0.001	0.001	0.001	0.001	0.001	0.001	0.001	0.001	0.001	0.001	0.001	0.001	0.001	0.001
Espichel (deeper)	EspD				0.001	0.001	0.001	0.001	0.001	0.001	0.001	0.001	0.001	0.001	0.001	0.001	0.001	0.001	0.001	0.001
Sagres (shallow)	SagS					0.001	0.001	0.001	0.001	0.001	0.001	0.001	0.001	0.001	0.001	0.001	0.001	0.001	0.001	0.001
Sagres (deeper)	SagD						0.001	0.001	0.001	0.001	0.001	0.001	0.001	0.001	0.001	0.001	0.001	0.001	0.001	0.001
Punta Mesco (shallow)	PMeS							0.180	0.001	0.001	0.001	0.001	0.001	0.001	0.001	0.001	0.001	0.001	0.001	0.001
Punta Mesco (deeper)	PMeD								0.001	0.001	0.001	0.001	0.001	0.001	0.001	0.001	0.001	0.001	0.001	0.001
Livorno (shallow)	LivS									0.804	0.001	0.001	0.001	0.001	0.001	0.001	0.001	0.001	0.001	0.001
Livorno (deeper)	LivD										0.001	0.001	0.001	0.001	0.001	0.001	0.001	0.001	0.001	0.001
Pota Del Llop (Medes Islands, Spain) (shallow)	LlopS											0.097	0.001	0.001	0.001	0.001	0.001	0.001	0.001	0.001
Pota Del Llop (Medes Islands, Spain) (deeper)	LlopD												0.001	0.001	0.001	0.001	0.001	0.001	0.001	0.001
Pharillons (Marseille, France) (shallow)	PhaS													0.010	0.001	0.001	0.001	0.001	0.007	0.001
Pharillons (Marseille, France) (deeper)	PhaD														0.001	0.001	0.002	0.001	0.002	0.002
Grotte Peres (Marseille, France) (shallow)	GrotS															0.072	0.001	0.009	0.001	0.001
Grotte Peres (Marseille, France) (deeper)	GrotD																0.002	0.019	0.001	0.001
Petit Congloue (Marseille, France) (shallow)	PetS																	0.058	0.002	0.001
Petit Congloue (Marseille, France) (deeper)	PetD																		0.014	0.001
Riou Sud (Marseille, France) (shallow)	RiouS																			0.001
Riou Sud (Marseille, France) (deeper)	RiouD
