# Supplementary material for: Genetic diversity increases with depth in red gorgonian populations of the Mediterranean Sea and the Atlantic Ocean
Source: PeerJ. 2019 May 24;7:e6794. doi: 10.7717/peerj.6794 (PMC6536111; doi:10.7717/peerj.6794)
Supplement: S3 [file peerj-07-6794-s003.txt]

Genetic diversity increases with depth in red gorgonian populations of the Mediterranean Sea and the Atlantic Ocean
Joanna Pilczynska, Silvia Cocito, Joana R. H. Boavida, Ester A. Serr�o, Jorge M. Assis, Eliza Fragkopoulou, Henrique Queiroga

S3. Summary of recent bottleneck tests (heterozygosity excess) performed with the software Bottleneck Version 1.2.02  (16.II.99)

# --------------------------------------------------------------------------------

Genetics\Pc_Genetics.gen
Data type: Genepop format
Estimation based on 1000 replications.

Date: 16-01-2019  Time: 10:09:49.
Population : Espichel (deep)

                 observed   |     under the T.P.M.      |     under the S.M.M.      
locus           n  ko    He |   Heq  S.D.  DH/sd   Prob |   Heq  S.D.  DH/sd   Prob 
Parcla09       64  10 0.789 | 0.815 0.050 -0.533 0.2410 | 0.853 0.031 -2.069 0.0460 
Parcla10       64  11 0.869 | 0.837 0.044  0.716 0.2610 | 0.869 0.027 -0.012 0.4280 
Parcla14       64  15 0.904 | 0.891 0.026  0.515 0.3700 | 0.910 0.019 -0.325 0.3010 
Parcla17       64   9 0.721 | 0.791 0.062 -1.137 0.1140 | 0.834 0.036 -3.111 0.0140 
Par_d          64   5 0.658 | 0.621 0.116  0.318 0.4610 | 0.683 0.082 -0.305 0.2940 

# ------------------------

                                SIGN TEST
Assumptions: all loci fit T.P.M., mutation-drift equilibrium.
Expected number of loci with heterozygosity excess:   2.99
2 loci with heterozygosity deficiency and 3 loci with heterozygosity excess.
Probability: 0.67774

Assumptions: all loci fit S.M.M., mutation-drift equilibrium.
Expected number of loci with heterozygosity excess:   2.97
5 loci with heterozygosity deficiency and 0 loci with heterozygosity excess.
Probability: 0.01116

# ------------------------

                               STANDARDIZED DIFFERENCES TEST
Caution: only 5 polymorphic loci (minimum 20).

Assumptions: all loci fit T.P.M., mutation-drift equilibrium.
T2:  -0.054  Probability:  0.47854

Assumptions: all loci fit S.M.M., mutation-drift equilibrium.
T2:  -2.604  Probability:  0.00461

# ------------------------

                               WILCOXON TEST
Assumptions: all loci fit T.P.M., mutation-drift equilibrium.
Probability (one tail for H deficiency): 0.50000
Probability (one tail for H excess): 0.59375
Probability (two tails for H excess or deficiency): 1.00000

Assumptions: all loci fit S.M.M., mutation-drift equilibrium.
Probability (one tail for H deficiency): 0.01563
Probability (one tail for H excess): 1.00000
Probability (two tails for H excess or deficiency): 0.03125

# ------------------------

                               MODE-SHIFT
 0.0     0.1     0.2     0.3     0.4     0.5     0.6     0.7     0.8     0.9     1.0
  | 0.680 | 0.180 | 0.080 | 0.020 | 0.020 | 0.020 | 0.000 | 0.000 | 0.000 | 0.000 |
normal L-shaped distribution

# --------------------------------------------------------------------------------

Date: 16-01-2019  Time: 10:10:31.
Population : Espichel (shallow)

                 observed   |     under the T.P.M.      |     under the S.M.M.      
locus           n  ko    He |   Heq  S.D.  DH/sd   Prob |   Heq  S.D.  DH/sd   Prob 
Parcla09      144  17 0.730 | 0.882 0.028 -5.441 0.0000 | 0.910 0.016 -11.564 0.0000 
Parcla10      144  10 0.366 | 0.781 0.063 -6.599 0.0000 | 0.837 0.035 -13.632 0.0000 
Parcla14      144  17 0.894 | 0.880 0.030  0.456 0.3850 | 0.909 0.027 -0.569 0.1470 
Parcla17      144   7 0.720 | 0.687 0.097  0.343 0.4540 | 0.762 0.059 -0.691 0.1940 
Par_d         144  10 0.710 | 0.782 0.061 -1.180 0.1170 | 0.838 0.033 -3.843 0.0040 

# ------------------------

                                SIGN TEST
Assumptions: all loci fit T.P.M., mutation-drift equilibrium.
Expected number of loci with heterozygosity excess:   2.97
3 loci with heterozygosity deficiency and 2 loci with heterozygosity excess.
Probability: 0.32681

Assumptions: all loci fit S.M.M., mutation-drift equilibrium.
Expected number of loci with heterozygosity excess:   2.97
5 loci with heterozygosity deficiency and 0 loci with heterozygosity excess.
Probability: 0.01098

# ------------------------

                               STANDARDIZED DIFFERENCES TEST
Caution: only 5 polymorphic loci (minimum 20).

Assumptions: all loci fit T.P.M., mutation-drift equilibrium.
T2:  -5.555  Probability:  0.00000

Assumptions: all loci fit S.M.M., mutation-drift equilibrium.
T2: -13.551  Probability:  0.00000

# ------------------------

                               WILCOXON TEST
Assumptions: all loci fit T.P.M., mutation-drift equilibrium.
Probability (one tail for H deficiency): 0.07813
Probability (one tail for H excess): 0.95313
Probability (two tails for H excess or deficiency): 0.15625

Assumptions: all loci fit S.M.M., mutation-drift equilibrium.
Probability (one tail for H deficiency): 0.01563
Probability (one tail for H excess): 1.00000
Probability (two tails for H excess or deficiency): 0.03125

# ------------------------

                               MODE-SHIFT
 0.0     0.1     0.2     0.3     0.4     0.5     0.6     0.7     0.8     0.9     1.0
  | 0.721 | 0.197 | 0.000 | 0.016 | 0.049 | 0.000 | 0.000 | 0.016 | 0.000 | 0.000 |
normal L-shaped distribution

# --------------------------------------------------------------------------------

Date: 16-01-2019  Time: 10:12:26.
Population : Sagres (deep)
                 observed   |     under the T.P.M.      |     under the S.M.M.      
locus           n  ko    He |   Heq  S.D.  DH/sd   Prob |   Heq  S.D.  DH/sd   Prob 
Parcla09       20   8 0.826 | 0.853 0.039 -0.668 0.2170 | 0.865 0.032 -1.223 0.1330 
Parcla10       20   3 0.195 | 0.497 0.132 -2.294 0.0450 | 0.536 0.119 -2.875 0.0240 
Parcla14       20   3 0.353 | 0.502 0.136 -1.102 0.1970 | 0.531 0.118 -1.506 0.1070 
Parcla17       20   4 0.742 | 0.631 0.103  1.079 0.1020 | 0.658 0.088  0.951 0.1460 
Par_d          20   5 0.679 | 0.712 0.078 -0.422 0.2890 | 0.737 0.068 -0.861 0.1810 

# ------------------------

                                SIGN TEST
Assumptions: all loci fit T.P.M., mutation-drift equilibrium.
Expected number of loci with heterozygosity excess:   2.95
4 loci with heterozygosity deficiency and 1 loci with heterozygosity excess.
Probability: 0.09409

Assumptions: all loci fit S.M.M., mutation-drift equilibrium.
Expected number of loci with heterozygosity excess:   3.00
4 loci with heterozygosity deficiency and 1 loci with heterozygosity excess.
Probability: 0.08685

# ------------------------

                               STANDARDIZED DIFFERENCES TEST
Caution: only 5 polymorphic loci (minimum 20).

Assumptions: all loci fit T.P.M., mutation-drift equilibrium.
T2:  -1.524  Probability:  0.06376

Assumptions: all loci fit S.M.M., mutation-drift equilibrium.
T2:  -2.466  Probability:  0.00683

# ------------------------

                               WILCOXON TEST
Assumptions: all loci fit T.P.M., mutation-drift equilibrium.
Probability (one tail for H deficiency): 0.07813
Probability (one tail for H excess): 0.95313
Probability (two tails for H excess or deficiency): 0.15625

Assumptions: all loci fit S.M.M., mutation-drift equilibrium.
Probability (one tail for H deficiency): 0.04688
Probability (one tail for H excess): 0.96875
Probability (two tails for H excess or deficiency): 0.09375

# ------------------------

                               MODE-SHIFT
 0.0     0.1     0.2     0.3     0.4     0.5     0.6     0.7     0.8     0.9     1.0
  | 0.304 | 0.348 | 0.043 | 0.130 | 0.043 | 0.043 | 0.000 | 0.000 | 0.043 | 0.043 |
shifted mode

# --------------------------------------------------------------------------------

Date: 16-01-2019  Time: 10:12:49.
Population : Sagres (shallow)
                 observed   |     under the T.P.M.      |     under the S.M.M.      
locus           n  ko    He |   Heq  S.D.  DH/sd   Prob |   Heq  S.D.  DH/sd   Prob 
Parcla09        8   3 0.464 | 0.623 0.093 -1.708 0.2060 | 0.639 0.087 -2.005 0.1470 
Parcla10        0   0 0.000  MONOMORPHIC LOCUS.
Parcla14       34   7 0.496 | 0.769 0.064 -4.287 0.0040 | 0.804 0.045 -6.877 0.0000 
Parcla17       36   4 0.684 | 0.569 0.125  0.919 0.1840 | 0.627 0.093  0.612 0.3200 
Par_d          10   3 0.378 | 0.586 0.110 -1.887 0.1520 | 0.608 0.097 -2.385 0.0840 

# ------------------------

                                SIGN TEST
Assumptions: all loci fit T.P.M., mutation-drift equilibrium.
Expected number of loci with heterozygosity excess:   2.33
3 loci with heterozygosity deficiency and 1 loci with heterozygosity excess.
Probability: 0.19750

Assumptions: all loci fit S.M.M., mutation-drift equilibrium.
Expected number of loci with heterozygosity excess:   2.30
3 loci with heterozygosity deficiency and 1 loci with heterozygosity excess.
Probability: 0.20771

# ------------------------

                               STANDARDIZED DIFFERENCES TEST
Caution: only 4 polymorphic loci (minimum 20).

Assumptions: all loci fit T.P.M., mutation-drift equilibrium.
T2:  -3.482  Probability:  0.00025

Assumptions: all loci fit S.M.M., mutation-drift equilibrium.
T2:  -5.327  Probability:  0.00000

# ------------------------

                               WILCOXON TEST
Assumptions: all loci fit T.P.M., mutation-drift equilibrium.
Probability (one tail for H deficiency): 0.06250
Probability (one tail for H excess): 0.96875
Probability (two tails for H excess or deficiency): 0.12500

Assumptions: all loci fit S.M.M., mutation-drift equilibrium.
Probability (one tail for H deficiency): 0.06250
Probability (one tail for H excess): 0.96875
Probability (two tails for H excess or deficiency): 0.12500

# ------------------------

                               MODE-SHIFT
 0.0     0.1     0.2     0.3     0.4     0.5     0.6     0.7     0.8     0.9     1.0
  | 0.353 | 0.294 | 0.059 | 0.059 | 0.059 | 0.000 | 0.000 | 0.118 | 0.059 | 0.000 |
normal L-shaped distribution

# --------------------------------------------------------------------------------

Date: 16-01-2019  Time: 10:13:43.
Population : Berlengas (deeper)
                 observed   |     under the T.P.M.      |     under the S.M.M.      
locus           n  ko    He |   Heq  S.D.  DH/sd   Prob |   Heq  S.D.  DH/sd   Prob 
Parcla09       60   6 0.645 | 0.689 0.092 -0.485 0.2490 | 0.740 0.063 -1.517 0.0840 
Parcla10       58   7 0.718 | 0.727 0.084 -0.108 0.3560 | 0.778 0.055 -1.084 0.1180 
Parcla14       58   8 0.821 | 0.767 0.068  0.796 0.2000 | 0.816 0.039  0.127 0.4660 
Parcla17       60   6 0.737 | 0.684 0.095  0.554 0.3350 | 0.741 0.066 -0.058 0.3880 
Par_d          44   4 0.555 | 0.549 0.137  0.043 0.4220 | 0.608 0.106 -0.501 0.2420 

# ------------------------

                                SIGN TEST
Assumptions: all loci fit T.P.M., mutation-drift equilibrium.
Expected number of loci with heterozygosity excess:   2.98
2 loci with heterozygosity deficiency and 3 loci with heterozygosity excess.
Probability: 0.67702

Assumptions: all loci fit S.M.M., mutation-drift equilibrium.
Expected number of loci with heterozygosity excess:   2.98
4 loci with heterozygosity deficiency and 1 loci with heterozygosity excess.
Probability: 0.08983

# ------------------------

                               STANDARDIZED DIFFERENCES TEST
Caution: only 5 polymorphic loci (minimum 20).

Assumptions: all loci fit T.P.M., mutation-drift equilibrium.
T2:   0.358  Probability:  0.36025

Assumptions: all loci fit S.M.M., mutation-drift equilibrium.
T2:  -1.356  Probability:  0.08753

# ------------------------

                               WILCOXON TEST
Assumptions: all loci fit T.P.M., mutation-drift equilibrium.
Probability (one tail for H deficiency): 0.89063
Probability (one tail for H excess): 0.31250
Probability (two tails for H excess or deficiency): 0.62500

Assumptions: all loci fit S.M.M., mutation-drift equilibrium.
Probability (one tail for H deficiency): 0.04688
Probability (one tail for H excess): 0.96875
Probability (two tails for H excess or deficiency): 0.09375

# ------------------------

                               MODE-SHIFT
 0.0     0.1     0.2     0.3     0.4     0.5     0.6     0.7     0.8     0.9     1.0
  | 0.516 | 0.194 | 0.065 | 0.097 | 0.065 | 0.065 | 0.000 | 0.000 | 0.000 | 0.000 |
normal L-shaped distribution

# --------------------------------------------------------------------------------

Date: 16-01-2019  Time: 10:14:13.
Population : Berlengas (shallow)
                 observed   |     under the T.P.M.      |     under the S.M.M.      
locus           n  ko    He |   Heq  S.D.  DH/sd   Prob |   Heq  S.D.  DH/sd   Prob 
Parcla09       52   6 0.765 | 0.689 0.096  0.796 0.2200 | 0.742 0.064  0.373 0.4220 
Parcla10       54   2 0.507 | 0.228 0.165  1.689 0.0470 | 0.251 0.168  1.520 0.0540 
Parcla14       54   8 0.813 | 0.770 0.068  0.640 0.2970 | 0.816 0.041 -0.064 0.4010 
Parcla17       56   5 0.808 | 0.626 0.112  1.624 0.0020 | 0.689 0.080  1.492 0.0030 
Par_d          54   2 0.283 | 0.243 0.163  0.243 0.4300 | 0.251 0.167  0.189 0.4440 

# ------------------------

                                SIGN TEST
Assumptions: all loci fit T.P.M., mutation-drift equilibrium.
Expected number of loci with heterozygosity excess:   2.73
0 loci with heterozygosity deficiency and 5 loci with heterozygosity excess.
Probability: 0.04644

Assumptions: all loci fit S.M.M., mutation-drift equilibrium.
Expected number of loci with heterozygosity excess:   2.76
1 loci with heterozygosity deficiency and 4 loci with heterozygosity excess.
Probability: 0.25606

# ------------------------

                               STANDARDIZED DIFFERENCES TEST
Caution: only 5 polymorphic loci (minimum 20).

Assumptions: all loci fit T.P.M., mutation-drift equilibrium.
T2:   2.232  Probability:  0.01279

Assumptions: all loci fit S.M.M., mutation-drift equilibrium.
T2:   1.570  Probability:  0.05817

# ------------------------

                               WILCOXON TEST
Assumptions: all loci fit T.P.M., mutation-drift equilibrium.
Probability (one tail for H deficiency): 1.00000
Probability (one tail for H excess): 0.01563
Probability (two tails for H excess or deficiency): 0.03125

Assumptions: all loci fit S.M.M., mutation-drift equilibrium.
Probability (one tail for H deficiency): 0.98438
Probability (one tail for H excess): 0.03125
Probability (two tails for H excess or deficiency): 0.06250

# ------------------------

                               MODE-SHIFT
 0.0     0.1     0.2     0.3     0.4     0.5     0.6     0.7     0.8     0.9     1.0
  | 0.261 | 0.304 | 0.217 | 0.087 | 0.043 | 0.043 | 0.000 | 0.000 | 0.043 | 0.000 |
shifted mode

# --------------------------------------------------------------------------------

Date: 16-01-2019  Time: 10:15:40.
Population : P Punta Mesco (shallow)
                 observed   |     under the T.P.M.      |     under the S.M.M.      
locus           n  ko    He |   Heq  S.D.  DH/sd   Prob |   Heq  S.D.  DH/sd   Prob 
Parcla09       58   6 0.788 | 0.680 0.098  1.109 0.0800 | 0.742 0.066  0.706 0.2450 
Parcla10       54  10 0.827 | 0.825 0.049  0.055 0.4290 | 0.858 0.028 -1.083 0.1260 
Parcla14       56   4 0.707 | 0.535 0.138  1.251 0.0460 | 0.605 0.103  0.997 0.1130 
Parcla17       60   4 0.466 | 0.537 0.140 -0.507 0.2580 | 0.601 0.102 -1.316 0.1120 
Par_d          52   3 0.669 | 0.428 0.162  1.485 0.0120 | 0.480 0.135  1.399 0.0250 

# ------------------------

                                SIGN TEST
Assumptions: all loci fit T.P.M., mutation-drift equilibrium.
Expected number of loci with heterozygosity excess:   2.98
1 loci with heterozygosity deficiency and 4 loci with heterozygosity excess.
Probability: 0.32905

Assumptions: all loci fit S.M.M., mutation-drift equilibrium.
Expected number of loci with heterozygosity excess:   2.99
2 loci with heterozygosity deficiency and 3 loci with heterozygosity excess.
Probability: 0.67920

# ------------------------

                               STANDARDIZED DIFFERENCES TEST
Caution: only 5 polymorphic loci (minimum 20).

Assumptions: all loci fit T.P.M., mutation-drift equilibrium.
T2:   1.517  Probability:  0.06462

Assumptions: all loci fit S.M.M., mutation-drift equilibrium.
T2:   0.314  Probability:  0.37665

# ------------------------

                               WILCOXON TEST
Assumptions: all loci fit T.P.M., mutation-drift equilibrium.
Probability (one tail for H deficiency): 0.96875
Probability (one tail for H excess): 0.04688
Probability (two tails for H excess or deficiency): 0.09375

Assumptions: all loci fit S.M.M., mutation-drift equilibrium.
Probability (one tail for H deficiency): 0.59375
Probability (one tail for H excess): 0.50000
Probability (two tails for H excess or deficiency): 1.00000

# ------------------------

                               MODE-SHIFT
 0.0     0.1     0.2     0.3     0.4     0.5     0.6     0.7     0.8     0.9     1.0
  | 0.370 | 0.222 | 0.222 | 0.148 | 0.000 | 0.000 | 0.000 | 0.037 | 0.000 | 0.000 |
normal L-shaped distribution

# --------------------------------------------------------------------------------

Date: 16-01-2019  Time: 10:16:08.
Population : P Punta Mesco (deeper)
                 observed   |     under the T.P.M.      |     under the S.M.M.      
locus           n  ko    He |   Heq  S.D.  DH/sd   Prob |   Heq  S.D.  DH/sd   Prob 
Parcla09       58   7 0.795 | 0.734 0.080  0.757 0.2260 | 0.782 0.051  0.251 0.4880 
Parcla10       60  13 0.840 | 0.872 0.034 -0.954 0.1480 | 0.894 0.025 -2.212 0.0260 
Parcla14       60   8 0.755 | 0.765 0.070 -0.142 0.3520 | 0.813 0.043 -1.318 0.0870 
Parcla17       60   4 0.476 | 0.534 0.142 -0.403 0.2760 | 0.601 0.104 -1.191 0.1030 
Par_d          54   4 0.733 | 0.540 0.135  1.424 0.0230 | 0.610 0.102  1.209 0.0530 

# ------------------------

                                SIGN TEST
Assumptions: all loci fit T.P.M., mutation-drift equilibrium.
Expected number of loci with heterozygosity excess:   2.98
3 loci with heterozygosity deficiency and 2 loci with heterozygosity excess.
Probability: 0.32332

Assumptions: all loci fit S.M.M., mutation-drift equilibrium.
Expected number of loci with heterozygosity excess:   2.93
3 loci with heterozygosity deficiency and 2 loci with heterozygosity excess.
Probability: 0.34012

# ------------------------

                               STANDARDIZED DIFFERENCES TEST
Caution: only 5 polymorphic loci (minimum 20).

Assumptions: all loci fit T.P.M., mutation-drift equilibrium.
T2:   0.305  Probability:  0.38003

Assumptions: all loci fit S.M.M., mutation-drift equilibrium.
T2:  -1.458  Probability:  0.07243

# ------------------------

                               WILCOXON TEST
Assumptions: all loci fit T.P.M., mutation-drift equilibrium.
Probability (one tail for H deficiency): 0.59375
Probability (one tail for H excess): 0.50000
Probability (two tails for H excess or deficiency): 1.00000

Assumptions: all loci fit S.M.M., mutation-drift equilibrium.
Probability (one tail for H deficiency): 0.10938
Probability (one tail for H excess): 0.92188
Probability (two tails for H excess or deficiency): 0.21875

# ------------------------

                               MODE-SHIFT
 0.0     0.1     0.2     0.3     0.4     0.5     0.6     0.7     0.8     0.9     1.0
  | 0.583 | 0.139 | 0.139 | 0.083 | 0.028 | 0.000 | 0.000 | 0.028 | 0.000 | 0.000 |
normal L-shaped distribution

# --------------------------------------------------------------------------------

Date: 16-01-2019  Time: 10:16:47.
Population : Livorno (shallow)
                 observed   |     under the T.P.M.      |     under the S.M.M.      
locus           n  ko    He |   Heq  S.D.  DH/sd   Prob |   Heq  S.D.  DH/sd   Prob 
Parcla09       50   8 0.751 | 0.780 0.062 -0.463 0.2610 | 0.815 0.045 -1.437 0.0800 
Parcla10       50   9 0.773 | 0.807 0.055 -0.622 0.2150 | 0.841 0.033 -2.041 0.0470 
Parcla14       50   9 0.814 | 0.808 0.053  0.103 0.4580 | 0.843 0.031 -0.940 0.1640 
Parcla17       50   6 0.785 | 0.691 0.095  0.995 0.1130 | 0.747 0.065  0.591 0.3200 
Par_d          48   3 0.467 | 0.425 0.161  0.260 0.4910 | 0.481 0.132 -0.105 0.3710 

# ------------------------

                                SIGN TEST
Assumptions: all loci fit T.P.M., mutation-drift equilibrium.
Expected number of loci with heterozygosity excess:   2.97
2 loci with heterozygosity deficiency and 3 loci with heterozygosity excess.
Probability: 0.67326

Assumptions: all loci fit S.M.M., mutation-drift equilibrium.
Expected number of loci with heterozygosity excess:   2.99
4 loci with heterozygosity deficiency and 1 loci with heterozygosity excess.
Probability: 0.08788

# ------------------------

                               STANDARDIZED DIFFERENCES TEST
Caution: only 5 polymorphic loci (minimum 20).

Assumptions: all loci fit T.P.M., mutation-drift equilibrium.
T2:   0.122  Probability:  0.45137

Assumptions: all loci fit S.M.M., mutation-drift equilibrium.
T2:  -1.758  Probability:  0.03940

# ------------------------

                               WILCOXON TEST
Assumptions: all loci fit T.P.M., mutation-drift equilibrium.
Probability (one tail for H deficiency): 0.59375
Probability (one tail for H excess): 0.50000
Probability (two tails for H excess or deficiency): 1.00000

Assumptions: all loci fit S.M.M., mutation-drift equilibrium.
Probability (one tail for H deficiency): 0.04688
Probability (one tail for H excess): 0.96875
Probability (two tails for H excess or deficiency): 0.09375

# ------------------------

                               MODE-SHIFT
 0.0     0.1     0.2     0.3     0.4     0.5     0.6     0.7     0.8     0.9     1.0
  | 0.514 | 0.229 | 0.057 | 0.143 | 0.029 | 0.000 | 0.029 | 0.000 | 0.000 | 0.000 |
normal L-shaped distribution


Date: 16-01-2019  Time: 10:17:18.
Population : Livorno (deeper)
                 observed   |     under the T.P.M.      |     under the S.M.M.      
locus           n  ko    He |   Heq  S.D.  DH/sd   Prob |   Heq  S.D.  DH/sd   Prob 
Parcla09       58   8 0.757 | 0.769 0.065 -0.170 0.3450 | 0.811 0.047 -1.159 0.1070 
Parcla10       58  11 0.751 | 0.843 0.041 -2.213 0.0360 | 0.871 0.025 -4.738 0.0000 
Parcla14       58  10 0.800 | 0.821 0.050 -0.419 0.2560 | 0.856 0.028 -1.942 0.0530 
Parcla17       60   5 0.710 | 0.619 0.115  0.784 0.2340 | 0.683 0.081  0.328 0.4420 
Par_d          58   3 0.492 | 0.406 0.161  0.533 0.3890 | 0.477 0.132  0.116 0.4410 

# ------------------------

                                SIGN TEST
Assumptions: all loci fit T.P.M., mutation-drift equilibrium.
Expected number of loci with heterozygosity excess:   2.94
3 loci with heterozygosity deficiency and 2 loci with heterozygosity excess.
Probability: 0.33964

Assumptions: all loci fit S.M.M., mutation-drift equilibrium.
Expected number of loci with heterozygosity excess:   2.97
3 loci with heterozygosity deficiency and 2 loci with heterozygosity excess.
Probability: 0.32889

# ------------------------

                               STANDARDIZED DIFFERENCES TEST
Caution: only 5 polymorphic loci (minimum 20).

Assumptions: all loci fit T.P.M., mutation-drift equilibrium.
T2:  -0.664  Probability:  0.25331

Assumptions: all loci fit S.M.M., mutation-drift equilibrium.
T2:  -3.307  Probability:  0.00047

# ------------------------

                               WILCOXON TEST
Assumptions: all loci fit T.P.M., mutation-drift equilibrium.
Probability (one tail for H deficiency): 0.50000
Probability (one tail for H excess): 0.59375
Probability (two tails for H excess or deficiency): 1.00000

Assumptions: all loci fit S.M.M., mutation-drift equilibrium.
Probability (one tail for H deficiency): 0.07813
Probability (one tail for H excess): 0.95313
Probability (two tails for H excess or deficiency): 0.15625

# ------------------------

                               MODE-SHIFT
 0.0     0.1     0.2     0.3     0.4     0.5     0.6     0.7     0.8     0.9     1.0
  | 0.595 | 0.162 | 0.054 | 0.108 | 0.054 | 0.000 | 0.027 | 0.000 | 0.000 | 0.000 |
normal L-shaped distribution

# --------------------------------------------------------------------------------

Date: 16-01-2019  Time: 10:17:52.
Population : Pota Del Llop (Medes Islands, Spain) (shallow)
                 observed   |     under the T.P.M.      |     under the S.M.M.      
locus           n  ko    He |   Heq  S.D.  DH/sd   Prob |   Heq  S.D.  DH/sd   Prob 
Parcla09       54  11 0.891 | 0.846 0.040  1.136 0.0660 | 0.873 0.025  0.710 0.2600 
Parcla10       54  13 0.888 | 0.876 0.032  0.393 0.4340 | 0.898 0.022 -0.453 0.2530 
Parcla14       54  14 0.913 | 0.888 0.027  0.938 0.1370 | 0.907 0.021  0.310 0.4470 
Parcla17       54   6 0.720 | 0.689 0.093  0.332 0.4390 | 0.741 0.067 -0.315 0.2860 
Par_d          54   4 0.435 | 0.540 0.138 -0.762 0.2080 | 0.605 0.104 -1.632 0.0790 

# ------------------------

                                SIGN TEST
Assumptions: all loci fit T.P.M., mutation-drift equilibrium.
Expected number of loci with heterozygosity excess:   2.93
1 loci with heterozygosity deficiency and 4 loci with heterozygosity excess.
Probability: 0.31217

Assumptions: all loci fit S.M.M., mutation-drift equilibrium.
Expected number of loci with heterozygosity excess:   2.95
3 loci with heterozygosity deficiency and 2 loci with heterozygosity excess.
Probability: 0.33622

# ------------------------

                               STANDARDIZED DIFFERENCES TEST
Caution: only 5 polymorphic loci (minimum 20).

Assumptions: all loci fit T.P.M., mutation-drift equilibrium.
T2:   0.911  Probability:  0.18111

Assumptions: all loci fit S.M.M., mutation-drift equilibrium.
T2:  -0.617  Probability:  0.26848

# ------------------------

                               WILCOXON TEST
Assumptions: all loci fit T.P.M., mutation-drift equilibrium.
Probability (one tail for H deficiency): 0.95313
Probability (one tail for H excess): 0.07813
Probability (two tails for H excess or deficiency): 0.15625

Assumptions: all loci fit S.M.M., mutation-drift equilibrium.
Probability (one tail for H deficiency): 0.31250
Probability (one tail for H excess): 0.89063
Probability (two tails for H excess or deficiency): 0.62500

# ------------------------

                               MODE-SHIFT
 0.0     0.1     0.2     0.3     0.4     0.5     0.6     0.7     0.8     0.9     1.0
  | 0.667 | 0.188 | 0.104 | 0.000 | 0.021 | 0.000 | 0.000 | 0.021 | 0.000 | 0.000 |
normal L-shaped distribution

# --------------------------------------------------------------------------------

Date: 16-01-2019  Time: 10:18:36.
Population : Pota Del Llop (Medes Islands, Spain) (deeper)
                 observed   |     under the T.P.M.      |     under the S.M.M.      
locus           n  ko    He |   Heq  S.D.  DH/sd   Prob |   Heq  S.D.  DH/sd   Prob 
Parcla09       54  13 0.885 | 0.876 0.031  0.294 0.4760 | 0.897 0.020 -0.571 0.2550 
Parcla10       54  15 0.913 | 0.899 0.024  0.554 0.3340 | 0.916 0.014 -0.209 0.3750 
Parcla14       54  18 0.911 | 0.919 0.036 -0.233 0.2020 | 0.934 0.013 -1.768 0.0390 
Parcla17       54   5 0.644 | 0.626 0.109  0.164 0.5080 | 0.686 0.080 -0.524 0.2440 
Par_d          54   3 0.237 | 0.424 0.158 -1.182 0.1700 | 0.474 0.140 -1.691 0.0940 

# ------------------------

                                SIGN TEST
Assumptions: all loci fit T.P.M., mutation-drift equilibrium.
Expected number of loci with heterozygosity excess:   3.03
2 loci with heterozygosity deficiency and 3 loci with heterozygosity excess.
Probability: 0.65213

Assumptions: all loci fit S.M.M., mutation-drift equilibrium.
Expected number of loci with heterozygosity excess:   2.97
5 loci with heterozygosity deficiency and 0 loci with heterozygosity excess.
Probability: 0.01103

# ------------------------

                               STANDARDIZED DIFFERENCES TEST
Caution: only 5 polymorphic loci (minimum 20).

Assumptions: all loci fit T.P.M., mutation-drift equilibrium.
T2:  -0.180  Probability:  0.42865

Assumptions: all loci fit S.M.M., mutation-drift equilibrium.
T2:  -2.130  Probability:  0.01657

# ------------------------

                               WILCOXON TEST
Assumptions: all loci fit T.P.M., mutation-drift equilibrium.
Probability (one tail for H deficiency): 0.59375
Probability (one tail for H excess): 0.50000
Probability (two tails for H excess or deficiency): 1.00000

Assumptions: all loci fit S.M.M., mutation-drift equilibrium.
Probability (one tail for H deficiency): 0.01563
Probability (one tail for H excess): 1.00000
Probability (two tails for H excess or deficiency): 0.03125

# ------------------------

                               MODE-SHIFT
 0.0     0.1     0.2     0.3     0.4     0.5     0.6     0.7     0.8     0.9     1.0
  | 0.759 | 0.148 | 0.056 | 0.000 | 0.000 | 0.019 | 0.000 | 0.000 | 0.019 | 0.000 |
normal L-shaped distribution

# --------------------------------------------------------------------------------

Date: 16-01-2019  Time: 10:19:54.
Population : Pharillons (Marseille, France) (shallow)
                 observed   |     under the T.P.M.      |     under the S.M.M.      
locus           n  ko    He |   Heq  S.D.  DH/sd   Prob |   Heq  S.D.  DH/sd   Prob 
Parcla09       54   9 0.864 | 0.805 0.054  1.085 0.0670 | 0.839 0.035  0.717 0.2690 
Parcla10       20   8 0.821 | 0.853 0.038 -0.856 0.1840 | 0.866 0.031 -1.443 0.0850 
Parcla14       54  14 0.913 | 0.889 0.027  0.883 0.1820 | 0.907 0.018  0.311 0.4470 
Parcla17       54   5 0.412 | 0.625 0.114 -1.870 0.0570 | 0.682 0.085 -3.172 0.0150 
Par_d          48   4 0.533 | 0.552 0.130 -0.148 0.3520 | 0.614 0.099 -0.819 0.1710 

# ------------------------

                                SIGN TEST
Assumptions: all loci fit T.P.M., mutation-drift equilibrium.
Expected number of loci with heterozygosity excess:   2.93
3 loci with heterozygosity deficiency and 2 loci with heterozygosity excess.
Probability: 0.34360

Assumptions: all loci fit S.M.M., mutation-drift equilibrium.
Expected number of loci with heterozygosity excess:   2.94
3 loci with heterozygosity deficiency and 2 loci with heterozygosity excess.
Probability: 0.33793

# ------------------------

                               STANDARDIZED DIFFERENCES TEST
Caution: only 5 polymorphic loci (minimum 20).

Assumptions: all loci fit T.P.M., mutation-drift equilibrium.
T2:  -0.406  Probability:  0.34255

Assumptions: all loci fit S.M.M., mutation-drift equilibrium.
T2:  -1.970  Probability:  0.02439

# ------------------------

                               WILCOXON TEST
Assumptions: all loci fit T.P.M., mutation-drift equilibrium.
Probability (one tail for H deficiency): 0.50000
Probability (one tail for H excess): 0.59375
Probability (two tails for H excess or deficiency): 1.00000

Assumptions: all loci fit S.M.M., mutation-drift equilibrium.
Probability (one tail for H deficiency): 0.07813
Probability (one tail for H excess): 0.95313
Probability (two tails for H excess or deficiency): 0.15625

# ------------------------

                               MODE-SHIFT
 0.0     0.1     0.2     0.3     0.4     0.5     0.6     0.7     0.8     0.9     1.0
  | 0.550 | 0.325 | 0.050 | 0.000 | 0.025 | 0.000 | 0.025 | 0.025 | 0.000 | 0.000 |
normal L-shaped distribution

# --------------------------------------------------------------------------------

Date: 16-01-2019  Time: 10:20:35.
Population : Pharillons (Marseille, France) (deeper)
                 observed   |     under the T.P.M.      |     under the S.M.M.      
locus           n  ko    He |   Heq  S.D.  DH/sd   Prob |   Heq  S.D.  DH/sd   Prob 
Parcla09       56  11 0.853 | 0.846 0.043  0.171 0.4770 | 0.873 0.025 -0.813 0.2010 
Parcla10       56  17 0.898 | 0.914 0.020 -0.791 0.1820 | 0.927 0.017 -1.682 0.0290 
Parcla14       56  16 0.918 | 0.907 0.022  0.481 0.3690 | 0.921 0.017 -0.206 0.3490 
Parcla17       56   6 0.701 | 0.687 0.095  0.148 0.4760 | 0.738 0.065 -0.561 0.2340 
Par_d          56   4 0.562 | 0.540 0.136  0.158 0.4730 | 0.607 0.100 -0.452 0.2650 

# ------------------------

                                SIGN TEST
Assumptions: all loci fit T.P.M., mutation-drift equilibrium.
Expected number of loci with heterozygosity excess:   2.99
1 loci with heterozygosity deficiency and 4 loci with heterozygosity excess.
Probability: 0.33345

Assumptions: all loci fit S.M.M., mutation-drift equilibrium.
Expected number of loci with heterozygosity excess:   2.93
5 loci with heterozygosity deficiency and 0 loci with heterozygosity excess.
Probability: 0.01218

# ------------------------

                               STANDARDIZED DIFFERENCES TEST
Caution: only 5 polymorphic loci (minimum 20).

Assumptions: all loci fit T.P.M., mutation-drift equilibrium.
T2:   0.075  Probability:  0.47005

Assumptions: all loci fit S.M.M., mutation-drift equilibrium.
T2:  -1.661  Probability:  0.04840

# ------------------------

                               WILCOXON TEST
Assumptions: all loci fit T.P.M., mutation-drift equilibrium.
Probability (one tail for H deficiency): 0.89063
Probability (one tail for H excess): 0.31250
Probability (two tails for H excess or deficiency): 0.62500

Assumptions: all loci fit S.M.M., mutation-drift equilibrium.
Probability (one tail for H deficiency): 0.01563
Probability (one tail for H excess): 1.00000
Probability (two tails for H excess or deficiency): 0.03125

# ------------------------

                               MODE-SHIFT
 0.0     0.1     0.2     0.3     0.4     0.5     0.6     0.7     0.8     0.9     1.0
  | 0.722 | 0.167 | 0.074 | 0.000 | 0.000 | 0.019 | 0.019 | 0.000 | 0.000 | 0.000 |
normal L-shaped distribution

# --------------------------------------------------------------------------------

Date: 16-01-2019  Time: 10:21:30.
Population : Grotte Peres (Marseille, France) (shallow)
                 observed   |     under the T.P.M.      |     under the S.M.M.      
locus           n  ko    He |   Heq  S.D.  DH/sd   Prob |   Heq  S.D.  DH/sd   Prob 
Parcla09       58   8 0.728 | 0.763 0.071 -0.490 0.2480 | 0.815 0.039 -2.223 0.0320 
Parcla10       58  12 0.892 | 0.858 0.037  0.919 0.1440 | 0.883 0.024  0.375 0.4290 
Parcla14       58  14 0.825 | 0.886 0.028 -2.203 0.0400 | 0.905 0.017 -4.847 0.0000 
Parcla17       58   6 0.455 | 0.685 0.095 -2.431 0.0310 | 0.741 0.066 -4.323 0.0040 
Par_d          58   5 0.520 | 0.621 0.117 -0.861 0.1660 | 0.687 0.081 -2.059 0.0450 

# ------------------------

                                SIGN TEST
Assumptions: all loci fit T.P.M., mutation-drift equilibrium.
Expected number of loci with heterozygosity excess:   2.96
4 loci with heterozygosity deficiency and 1 loci with heterozygosity excess.
Probability: 0.09380

Assumptions: all loci fit S.M.M., mutation-drift equilibrium.
Expected number of loci with heterozygosity excess:   2.95
4 loci with heterozygosity deficiency and 1 loci with heterozygosity excess.
Probability: 0.09454

# ------------------------

                               STANDARDIZED DIFFERENCES TEST
Caution: only 5 polymorphic loci (minimum 20).

Assumptions: all loci fit T.P.M., mutation-drift equilibrium.
T2:  -2.266  Probability:  0.01172

Assumptions: all loci fit S.M.M., mutation-drift equilibrium.
T2:  -5.848  Probability:  0.00000

# ------------------------

                               WILCOXON TEST
Assumptions: all loci fit T.P.M., mutation-drift equilibrium.
Probability (one tail for H deficiency): 0.07813
Probability (one tail for H excess): 0.95313
Probability (two tails for H excess or deficiency): 0.15625

Assumptions: all loci fit S.M.M., mutation-drift equilibrium.
Probability (one tail for H deficiency): 0.03125
Probability (one tail for H excess): 0.98438
Probability (two tails for H excess or deficiency): 0.06250

# ------------------------

                               MODE-SHIFT
 0.0     0.1     0.2     0.3     0.4     0.5     0.6     0.7     0.8     0.9     1.0
  | 0.644 | 0.222 | 0.022 | 0.067 | 0.000 | 0.000 | 0.022 | 0.022 | 0.000 | 0.000 |
normal L-shaped distribution

# --------------------------------------------------------------------------------

Date: 16-01-2019  Time: 10:22:13.
Population : Grotte Peres (Marseille, France) (deeper)
                 observed   |     under the T.P.M.      |     under the S.M.M.      
locus           n  ko    He |   Heq  S.D.  DH/sd   Prob |   Heq  S.D.  DH/sd   Prob 
Parcla09       76  13 0.806 | 0.862 0.033 -1.706 0.0670 | 0.890 0.020 -4.201 0.0030 
Parcla10       76  13 0.891 | 0.860 0.038  0.804 0.2070 | 0.889 0.021  0.078 0.4700 
Parcla14       76  19 0.915 | 0.918 0.016 -0.144 0.3750 | 0.930 0.014 -1.044 0.1020 
Parcla17       76   6 0.544 | 0.675 0.093 -1.405 0.0840 | 0.734 0.065 -2.924 0.0160 
Par_d          76   6 0.577 | 0.670 0.100 -0.928 0.1610 | 0.737 0.065 -2.459 0.0340 

# ------------------------

                                SIGN TEST
Assumptions: all loci fit T.P.M., mutation-drift equilibrium.
Expected number of loci with heterozygosity excess:   2.96
4 loci with heterozygosity deficiency and 1 loci with heterozygosity excess.
Probability: 0.09376

Assumptions: all loci fit S.M.M., mutation-drift equilibrium.
Expected number of loci with heterozygosity excess:   2.91
4 loci with heterozygosity deficiency and 1 loci with heterozygosity excess.
Probability: 0.10124

# ------------------------

                               STANDARDIZED DIFFERENCES TEST
Caution: only 5 polymorphic loci (minimum 20).

Assumptions: all loci fit T.P.M., mutation-drift equilibrium.
T2:  -1.511  Probability:  0.06541

Assumptions: all loci fit S.M.M., mutation-drift equilibrium.
T2:  -4.718  Probability:  0.00000

# ------------------------

                               WILCOXON TEST
Assumptions: all loci fit T.P.M., mutation-drift equilibrium.
Probability (one tail for H deficiency): 0.04688
Probability (one tail for H excess): 0.96875
Probability (two tails for H excess or deficiency): 0.09375

Assumptions: all loci fit S.M.M., mutation-drift equilibrium.
Probability (one tail for H deficiency): 0.03125
Probability (one tail for H excess): 0.98438
Probability (two tails for H excess or deficiency): 0.06250

# ------------------------

                               MODE-SHIFT
 0.0     0.1     0.2     0.3     0.4     0.5     0.6     0.7     0.8     0.9     1.0
  | 0.754 | 0.158 | 0.035 | 0.018 | 0.000 | 0.000 | 0.035 | 0.000 | 0.000 | 0.000 |
normal L-shaped distribution

# --------------------------------------------------------------------------------

Date: 16-01-2019  Time: 10:23:09.
Population : Petit Congloue (Marseille, France) (shallow)
                 observed   |     under the T.P.M.      |     under the S.M.M.      
locus           n  ko    He |   Heq  S.D.  DH/sd   Prob |   Heq  S.D.  DH/sd   Prob 
Parcla09       66  10 0.838 | 0.817 0.049  0.433 0.3910 | 0.854 0.029 -0.578 0.2390 
Parcla10       66  18 0.913 | 0.915 0.019 -0.081 0.3950 | 0.928 0.017 -0.889 0.1170 
Parcla14       66  16 0.917 | 0.901 0.022  0.748 0.2520 | 0.916 0.015  0.068 0.4790 
Parcla17       66   5 0.555 | 0.613 0.115 -0.503 0.2620 | 0.685 0.080 -1.621 0.0670 
Par_d          66   5 0.690 | 0.615 0.116  0.647 0.2930 | 0.674 0.086  0.178 0.4890 

# ------------------------

                                SIGN TEST
Assumptions: all loci fit T.P.M., mutation-drift equilibrium.
Expected number of loci with heterozygosity excess:   2.95
2 loci with heterozygosity deficiency and 3 loci with heterozygosity excess.
Probability: 0.66554

Assumptions: all loci fit S.M.M., mutation-drift equilibrium.
Expected number of loci with heterozygosity excess:   2.95
3 loci with heterozygosity deficiency and 2 loci with heterozygosity excess.
Probability: 0.33478

# ------------------------

                               STANDARDIZED DIFFERENCES TEST
Caution: only 5 polymorphic loci (minimum 20).

Assumptions: all loci fit T.P.M., mutation-drift equilibrium.
T2:   0.556  Probability:  0.28917

Assumptions: all loci fit S.M.M., mutation-drift equilibrium.
T2:  -1.271  Probability:  0.10185

# ------------------------

                               WILCOXON TEST
Assumptions: all loci fit T.P.M., mutation-drift equilibrium.
Probability (one tail for H deficiency): 0.92188
Probability (one tail for H excess): 0.10938
Probability (two tails for H excess or deficiency): 0.21875

Assumptions: all loci fit S.M.M., mutation-drift equilibrium.
Probability (one tail for H deficiency): 0.07813
Probability (one tail for H excess): 0.95313
Probability (two tails for H excess or deficiency): 0.15625

# ------------------------

                               MODE-SHIFT
 0.0     0.1     0.2     0.3     0.4     0.5     0.6     0.7     0.8     0.9     1.0
  | 0.704 | 0.204 | 0.056 | 0.000 | 0.000 | 0.019 | 0.019 | 0.000 | 0.000 | 0.000 |
normal L-shaped distribution

# --------------------------------------------------------------------------------

Date: 16-01-2019  Time: 10:23:58.
Population : Petit Congloue (Marseille, France) (deeper)
                 observed   |     under the T.P.M.      |     under the S.M.M.      
locus           n  ko    He |   Heq  S.D.  DH/sd   Prob |   Heq  S.D.  DH/sd   Prob 
Parcla09       54   8 0.787 | 0.774 0.062  0.201 0.5120 | 0.813 0.042 -0.634 0.2180 
Parcla10       34  16 0.943 | 0.933 0.019  0.547 0.2990 | 0.939 0.011  0.352 0.4610 
Parcla14       54  14 0.901 | 0.890 0.026  0.450 0.3850 | 0.908 0.016 -0.391 0.2990 
Parcla17       54   6 0.442 | 0.691 0.095 -2.633 0.0260 | 0.744 0.063 -4.818 0.0020 
Par_d          54   5 0.630 | 0.623 0.113  0.057 0.4260 | 0.688 0.084 -0.700 0.1960 

# ------------------------

                                SIGN TEST
Assumptions: all loci fit T.P.M., mutation-drift equilibrium.
Expected number of loci with heterozygosity excess:   2.97
1 loci with heterozygosity deficiency and 4 loci with heterozygosity excess.
Probability: 0.32800

Assumptions: all loci fit S.M.M., mutation-drift equilibrium.
Expected number of loci with heterozygosity excess:   2.98
4 loci with heterozygosity deficiency and 1 loci with heterozygosity excess.
Probability: 0.09011

# ------------------------

                               STANDARDIZED DIFFERENCES TEST
Caution: only 5 polymorphic loci (minimum 20).

Assumptions: all loci fit T.P.M., mutation-drift equilibrium.
T2:  -0.617  Probability:  0.26878

Assumptions: all loci fit S.M.M., mutation-drift equilibrium.
T2:  -2.769  Probability:  0.00281

# ------------------------

                               WILCOXON TEST
Assumptions: all loci fit T.P.M., mutation-drift equilibrium.
Probability (one tail for H deficiency): 0.89063
Probability (one tail for H excess): 0.31250
Probability (two tails for H excess or deficiency): 0.62500

Assumptions: all loci fit S.M.M., mutation-drift equilibrium.
Probability (one tail for H deficiency): 0.03125
Probability (one tail for H excess): 0.98438
Probability (two tails for H excess or deficiency): 0.06250

# ------------------------

                               MODE-SHIFT
 0.0     0.1     0.2     0.3     0.4     0.5     0.6     0.7     0.8     0.9     1.0
  | 0.714 | 0.184 | 0.041 | 0.020 | 0.000 | 0.020 | 0.000 | 0.020 | 0.000 | 0.000 |
normal L-shaped distribution

# --------------------------------------------------------------------------------

Date: 16-01-2019  Time: 10:25:02.
Population : Riou Sud (Marseille, France) (shallow)
                 observed   |     under the T.P.M.      |     under the S.M.M.      
locus           n  ko    He |   Heq  S.D.  DH/sd   Prob |   Heq  S.D.  DH/sd   Prob 
Parcla09       62  12 0.881 | 0.855 0.037  0.713 0.2500 | 0.882 0.025 -0.040 0.3980 
Parcla10       62  16 0.911 | 0.902 0.023  0.358 0.4510 | 0.918 0.015 -0.469 0.2620 
Parcla14       62  18 0.934 | 0.918 0.019  0.846 0.1860 | 0.929 0.018  0.270 0.4540 
Parcla17       62   5 0.543 | 0.621 0.115 -0.680 0.2050 | 0.682 0.082 -1.688 0.0620 
Par_d          62   5 0.455 | 0.619 0.120 -1.364 0.1030 | 0.680 0.085 -2.654 0.0240 

# ------------------------

                                SIGN TEST
Assumptions: all loci fit T.P.M., mutation-drift equilibrium.
Expected number of loci with heterozygosity excess:   2.97
2 loci with heterozygosity deficiency and 3 loci with heterozygosity excess.
Probability: 0.67357

Assumptions: all loci fit S.M.M., mutation-drift equilibrium.
Expected number of loci with heterozygosity excess:   2.98
4 loci with heterozygosity deficiency and 1 loci with heterozygosity excess.
Probability: 0.09059

# ------------------------

                               STANDARDIZED DIFFERENCES TEST
Caution: only 5 polymorphic loci (minimum 20).

Assumptions: all loci fit T.P.M., mutation-drift equilibrium.
T2:  -0.057  Probability:  0.47735

Assumptions: all loci fit S.M.M., mutation-drift equilibrium.
T2:  -2.049  Probability:  0.02025

# ------------------------

                               WILCOXON TEST
Assumptions: all loci fit T.P.M., mutation-drift equilibrium.
Probability (one tail for H deficiency): 0.59375
Probability (one tail for H excess): 0.50000
Probability (two tails for H excess or deficiency): 1.00000

Assumptions: all loci fit S.M.M., mutation-drift equilibrium.
Probability (one tail for H deficiency): 0.04688
Probability (one tail for H excess): 0.96875
Probability (two tails for H excess or deficiency): 0.09375

# ------------------------

                               MODE-SHIFT
 0.0     0.1     0.2     0.3     0.4     0.5     0.6     0.7     0.8     0.9     1.0
  | 0.732 | 0.214 | 0.018 | 0.000 | 0.000 | 0.000 | 0.018 | 0.018 | 0.000 | 0.000 |
normal L-shaped distribution

# --------------------------------------------------------------------------------

Date: 16-01-2019  Time: 10:25:59.
Population : Riou Sud (Marseille, France) (deeper)
                 observed   |     under the T.P.M.      |     under the S.M.M.      
locus           n  ko    He |   Heq  S.D.  DH/sd   Prob |   Heq  S.D.  DH/sd   Prob 
Parcla09       52  13 0.870 | 0.879 0.032 -0.270 0.3030 | 0.898 0.019 -1.459 0.0890 
Parcla10       52  16 0.885 | 0.910 0.021 -1.185 0.1180 | 0.924 0.014 -2.830 0.0140 
Parcla14       52  16 0.914 | 0.910 0.020  0.186 0.5220 | 0.923 0.017 -0.531 0.1950 
Parcla17       52   5 0.636 | 0.633 0.110  0.025 0.4330 | 0.690 0.077 -0.714 0.2010 
Par_d          52   4 0.389 | 0.552 0.124 -1.311 0.1190 | 0.602 0.101 -2.109 0.0420 

# ------------------------

                                SIGN TEST
Assumptions: all loci fit T.P.M., mutation-drift equilibrium.
Expected number of loci with heterozygosity excess:   2.96
3 loci with heterozygosity deficiency and 2 loci with heterozygosity excess.
Probability: 0.33060

Assumptions: all loci fit S.M.M., mutation-drift equilibrium.
Expected number of loci with heterozygosity excess:   2.93
5 loci with heterozygosity deficiency and 0 loci with heterozygosity excess.
Probability: 0.01221

# ------------------------

                               STANDARDIZED DIFFERENCES TEST
Caution: only 5 polymorphic loci (minimum 20).

Assumptions: all loci fit T.P.M., mutation-drift equilibrium.
T2:  -1.143  Probability:  0.12659

Assumptions: all loci fit S.M.M., mutation-drift equilibrium.
T2:  -3.418  Probability:  0.00032

# ------------------------

                               WILCOXON TEST
Assumptions: all loci fit T.P.M., mutation-drift equilibrium.
Probability (one tail for H deficiency): 0.07813
Probability (one tail for H excess): 0.95313
Probability (two tails for H excess or deficiency): 0.15625

Assumptions: all loci fit S.M.M., mutation-drift equilibrium.
Probability (one tail for H deficiency): 0.01563
Probability (one tail for H excess): 1.00000
Probability (two tails for H excess or deficiency): 0.03125

# ------------------------

                               MODE-SHIFT
 0.0     0.1     0.2     0.3     0.4     0.5     0.6     0.7     0.8     0.9     1.0
  | 0.759 | 0.130 | 0.056 | 0.019 | 0.000 | 0.019 | 0.000 | 0.019 | 0.000 | 0.000 |
normal L-shaped distribution
