# Supplementary material for: Genetic diversity increases with depth in red gorgonian populations of the Mediterranean Sea and the Atlantic Ocean
Source: PeerJ. 2019 May 24;7:e6794. doi: 10.7717/peerj.6794 (PMC6536111; doi:10.7717/peerj.6794)
Supplement: Dataset S1 [file peerj-07-6794-s005.zip]

Archive with 3 entries (2 files):
- DataS1.gen
- __MACOSX/
- __MACOSX/._DataS1.gen
