# Supplementary material for: Genetic diversity increases with depth in red gorgonian populations of the Mediterranean Sea and the Atlantic Ocean
Source: PeerJ. 2019 May 24;7:e6794. doi: 10.7717/peerj.6794 (PMC6536111; doi:10.7717/peerj.6794)
Supplement: Dataset S1 [file peerj-07-6794-s005.zip › DataS1.gen]

Title			
Parcla09
Parcla10
Parcla14
Parcla17
Par_d
POP
EspD_1,	216216	282302	265271	270289	436452
EspD_2,	216216	260308	292292	270278	436455
EspD_3,	191191	302331	264278	273275	436436
EspD_4,	216216	302306	267267	263275	436436
EspD_5,	216216	300300	283290	275275	436452
EspD_6,	216216	308331	262273	259270	433455
EspD_7,	207207	260282	267285	273275	452452
EspD_8,	199216	302306	267271	275277	436452
EspD_9,	191216	302302	264288	270273	433436
EspD_10,	216216	302302	278285	275277	436452
EspD_11,	191222	331333	292292	273277	452452
EspD_12,	207259	306306	267285	273275	452452
EspD_13,	224224	304333	264264	275277	452452
EspD_14,	233233	302302	267271	275277	452452
EspD_15,	191191	308333	275285	275277	436452
EspD_16,	191191	306306	278288	275275	436436
EspD_17,	191199	310312	273290	275275	436452
EspD_18,	216216	333333	267273	275275	427452
EspD_19,	214214	308333	271288	275277	427436
EspD_20,	233233	260302	267271	275277	452452
EspD_21,	199199	304304	273288	275275	452452
EspD_22,	216216	308331	271273	270273	433455
EspD_23,	216216	260306	264284	275275	436452
EspD_24,	216216	302302	267271	259290	436452
EspD_25,	191222	260333	290292	273277	452452
EspD_26,	199199	302312	267271	275275	427452
EspD_27,	199214	304312	288288	270275	452452
EspD_28,	199216	306306	269271	275275	436452
EspD_29,	199199	306306	271271	277277	452452
EspD_30,	191191	306306	264288	275275	433436
EspD_31,	239239	302302	264285	277277	452455
EspD_32,	216216	308331	271273	270270	433455
POP
EspS_1,	199199	256260	271278	275278	436436
EspS_2,	199216	256260	271288	275277	426436
EspS_3,	216216	256260	265273	270275	426436
EspS_4,	216216	260260	265267	275277	426436
EspS_5,	216216	260306	271278	275278	426460
EspS_6,	191191	260260	278278	270273	436455
EspS_7,	216216	260260	263265	275277	436452
EspS_8,	216216	260260	273288	275275	426452
EspS_9,	191191	260282	285288	275275	452452
EspS_10,	216216	260304	288288	275277	436452
EspS_11,	216216	260260	268278	275275	436452
EspS_12,	199199	260260	269273	270278	436455
EspS_13,	191199	260308	273288	270278	436452
EspS_14,	199199	260260	273278	275275	436436
EspS_15,	199199	260260	271288	270275	436436
EspS_16,	189216	260260	271285	270278	452452
EspS_17,	189214	260260	265288	275275	433436
EspS_18,	199199	260260	268273	270278	436452
EspS_19,	191199	260260	271288	273277	426452
EspS_20,	199216	282282	271271	273275	436436
EspS_21,	199216	260260	268278	275277	436452
EspS_22,	216216	260260	268271	275275	452452
EspS_23,	191191	260260	265271	273275	426452
EspS_24,	251253	260260	268287	273275	436452
EspS_25,	199216	260260	265290	273277	436436
EspS_26,	218218	260260	267271	275273	436436
EspS_27,	216218	260260	273288	272275	436452
EspS_28,	199199	260260	278288	275275	436436
EspS_29,	199216	260260	265267	277278	436436
EspS_30,	216216	260260	271273	273278	436452
EspS_31,	220220	260260	273288	270273	436452
EspS_32,	255257	260300	267278	277278	452452
EspS_33,	199199	256260	285285	275275	433436
EspS_34,	212218	260260	269271	270275	433436
EspS_35,	216216	260282	271285	275273	413436
EspS_36,	191223	260260	271273	270275	413436
EspS_37,	216216	260260	273277	275275	433452
EspS_38,	199199	260302	271274	275289	426436
EspS_39,	199216	260260	273288	275275	426433
EspS_40,	191216	260282	271288	270277	413436
EspS_41,	214218	260260	265268	277278	462462
EspS_42,	199216	260260	263271	278289	413436
EspS_43,	199199	260260	268271	277278	436436
EspS_44,	199199	260260	278285	275275	426436
EspS_45,	216216	260260	271271	270275	404426
EspS_46,	216216	260260	267275	275275	413436
EspS_47,	216216	260260	268273	275275	433436
EspS_48,	199216	260260	265288	275273	433436
EspS_49,	199199	260260	265273	275275	436436
EspS_50,	191199	260260	273278	270277	426436
EspS_51,	199216	260260	273285	275277	413436
EspS_52,	191191	260282	267288	273278	413436
EspS_53,	199199	260260	267277	275278	413436
EspS_54,	216216	260282	267267	273275	413436
EspS_55,	216216	260260	271288	275289	413436
EspS_56,	199216	260260	268273	275278	409433
EspS_57,	211211	260282	265273	270275	404426
EspS_58,	216216	260260	267292	275273	413436
EspS_59,	216216	260282	267271	275275	426436
EspS_60,	199199	260282	265273	272275	426436
EspS_61,	216216	260260	271285	273275	436436
EspS_62,	214214	260260	271288	270278	426436
EspS_63,	216216	260282	278287	275275	436436
EspS_64,	182188	304304	267277	275278	436452
EspS_65,	199199	302302	269285	275275	436452
EspS_66,	211216	302302	264264	270273	436452
EspS_67,	191191	302302	267288	273278	436452
EspS_68,	203203	260260	265278	275277	426436
EspS_69,	216216	260260	271278	275277	426436
EspS_70,	216216	260260	267273	275278	426436
EspS_71,	199199	260260	265278	270277	433436
EspS_72,	199216	199216	265271	270275	452452
POP
SagD_1,	253255	260260	265265	273277	436506
SagD_2,	253255	260260	265265	275277	436436
SagD_3,	266268	260260	265265	275273	506506
SagD_4,	199199	260260	265266	273273	433436
SagD_5,	223251	260260	265265	273289	433506
SagD_6,	251251	260284	265265	273277	436436
SagD_7,	223251	260260	265266	275289	426436
SagD_8,	251251	260282	265265	273277	506515
SagD_9,	238238	260260	265266	275275	436436
SagD_10,	251251	260260	262265	275275	436506
POP
SagS_1,	000000	000000	167177	170174	000000
SagS_2,	000000	000000	000000	174176	000000
SagS_3,	101101	000000	167171	174174	000000
SagS_4,	000000	000000	167167	172174	000000
SagS_5,	000000	000000	167167	172174	000000
SagS_6,	097099	000000	167185	174176	000000
SagS_7,	000000	000000	167169	172176	338338
SagS_8,	000000	000000	167169	172174	000000
SagS_9,	000000	000000	167169	172176	000000
SagS_10,	000000	000000	167189	174176	000000
SagS_11,	000000	000000	167189	174176	350356
SagS_12,	000000	000000	167167	174176	000000
SagS_13,	000000	000000	167167	174176	338338
SagS_14,	000000	000000	167167	174176	338338
SagS_15,	101101	000000	167167	174176	338338
SagS_16,	000000	000000	167167	174176	000000
SagS_17,	000000	000000	167187	172172	000000
SagS_18,	101101	000000	167169	172176	000000
POP
BerD_1,	101117	205205	191191	170174	000000
BerD_2,	117119	211237	187197	170190	338350
BerD_3,	101101	205211	181191	170176	353353
BerD_4,	117117	205211	000000	178178	353353
BerD_5,	101101	205205	169191	174174	353353
BerD_6,	093093	205215	169191	170172	338338
BerD_7,	101113	205205	175187	170174	338338
BerD_8,	101101	205207	187191	174178	338338
BerD_9,	113113	205207	167187	170174	338353
BerD_10,	101101	211211	181191	176178	353353
BerD_11,	117117	205211	173187	170176	338338
BerD_12,	093119	211211	181191	170174	338353
BerD_13,	101101	211211	169175	174176	338338
BerD_14,	093101	205205	169175	170176	353356
BerD_15,	101117	205205	175187	170178	338353
BerD_16,	101101	203211	175191	174174	338338
BerD_17,	119119	205207	169187	170178	353353
BerD_18,	101101	211211	175181	170172	338338
BerD_19,	101117	207211	169191	170174	338338
BerD_20,	101101	203211	191191	170174	338338
BerD_21,	101101	000000	173175	172174	000000
BerD_22,	093101	207211	175187	174174	353353
BerD_23,	101123	205211	181187	174176	353353
BerD_24,	101101	205211	169191	174176	000000
BerD_25,	101119	207237	191191	170174	000000
BerD_26,	117117	203209	191197	174174	000000
BerD_27,	117117	203209	191197	174174	000000
BerD_28,	101117	205205	175191	170174	000000
BerD_29,	101101	205211	169191	174176	000000
BerD_30,	101101	205211	173175	170176	353353
POP
BerS_1,	093119	205205	171181	172172	338353
BerS_2,	000000	207207	181191	172174	353353
BerS_3,	117117	205205	181191	174190	353353
BerS_4,	117121	205205	173191	190190	353353
BerS_5,	117121	207207	167175	172176	338353
BerS_6,	101119	205207	167167	170176	338353
BerS_7,	101101	205205	167191	170176	353353
BerS_8,	119119	207207	181191	174176	353353
BerS_9,	113121	205207	191191	172174	353353
BerS_10,	101117	205205	181191	174190	353353
BerS_11,	117117	205205	167175	170172	353353
BerS_12,	113117	205205	171171	170174	353353
BerS_13,	113117	207207	169181	172190	338353
BerS_14,	101119	207207	169191	170170	353353
BerS_15,	113117	205205	181191	190190	353353
BerS_16,	117117	207207	171171	170172	353353
BerS_17,	117119	205205	167173	176190	353353
BerS_18,	117119	205207	169171	172174	353353
BerS_19,	117117	205207	191191	174176	353353
BerS_20,	119119	205207	181185	170174	353353
BerS_21,	101119	205205	171185	190190	338353
BerS_22,	000000	000000	000000	174190	000000
BerS_23,	117119	205207	171191	172174	353353
BerS_24,	117121	205207	191191	170176	353353
BerS_25,	119121	207207	181181	172174	353353
BerS_26,	119121	205207	171191	172174	338353
BerS_27,	121121	205207	191191	190190	338353
BerS_28,	117119	207207	181185	170176	338338
POP
PMesS_1,	107111	217237	167167	170172	356356
PMesS_2,	105105	217217	167185	170170	356356
PMesS_2,	105111	205231	185185	170174	353353
PMesS_3,	093107	199217	185185	170172	338356
PMesS_3,	107111	199217	185185	170174	353353
PMesS_4,	093105	205217	167185	170174	338353
PMesS_4,	093097	205217	167185	170172	356356
PMesS_5,	093097	205217	167185	170172	356356
PMesS_5,	000000	205217	167167	170170	338356
PMesS_6,	093105	205211	177177	170172	353356
PMesS_6,	107111	199237	167185	170174	353356
PMesS_7,	107107	205205	181185	170170	356356
PMesS_7,	107107	205239	181185	170172	338338
PMesS_8,	105107	205211	177185	170170	353353
PMesS_8,	105107	205211	177185	170170	353353
PMesS_9,	105111	199217	181181	170170	338353
PMesS_9,	097105	199217	167177	170170	338338
PMesS_10,	105111	000000	000000	170170	353353
PMesS_10,	107107	199217	177181	170170	353356
PMesS_11,	111111	199207	167181	170170	356356
PMesS_11,	097111	000000	000000	170170	000000
PMesS_12,	093105	215217	167185	170174	338353
PMesS_12,	105111	215217	181181	170178	353353
PMesS_13,	101111	199237	185185	170174	356356
PMesS_13,	093093	201215	167167	170178	000000
PMesS_14,	105111	000000	167167	170178	000000
PMesS_14,	107111	199205	167185	170170	000000
PMesS_15,	107107	215237	167167	170172	338338
PMesS_15,	105111	199205	177185	170170	338353
PMesS_16,	111111	217237	185185	170178	338356
POP
PMesD_1,	105111	235237	189189	170170	350353
PMesD_2,	093107	199205	167167	170170	000000
PMesD_2,	101105	205205	167185	170170	000000
PMesD_3,	105111	205217	177195	170174	350356
PMesD_3,	093105	205241	185215	170174	338356
PMesD_4,	101109	199239	185185	170170	350353
PMesD_4,	101111	205237	185185	172174	338353
PMesD_5,	097109	211221	167185	170174	350356
PMesD_5,	111111	199215	167177	170170	000000
PMesD_6,	097107	205217	167185	170170	338338
PMesD_6,	105111	205205	167181	170172	350350
PMesD_7,	107107	217229	185185	170172	353356
PMesD_7,	105107	237237	211211	170170	353353
PMesD_8,	111111	217219	185185	170170	356356
PMesD_8,	111111	199205	185185	170170	338356
PMesD_9,	105111	199237	185189	170170	350356
PMesD_9,	105111	199205	185189	170170	353356
PMesD_10,	111111	199199	185185	170172	356356
PMesD_10,	093107	237237	185189	170170	356356
PMesD_11,	097107	225229	181185	170170	338356
PMesD_11,	105111	199199	177181	170174	338338
PMesD_12,	105105	217239	177185	172178	356356
PMesD_12,	105111	237241	167215	170170	353356
PMesD_13,	105109	205237	185185	170174	356356
PMesD_13,	000000	199205	167167	172174	338338
PMesD_14,	101105	199199	185195	170174	338353
PMesD_14,	101105	199199	185195	170174	338353
PMesD_15,	105111	215221	167177	170170	353353
PMesD_15,	105107	199241	167185	170172	338356
PMesD_16,	093111	199199	167215	170174	338338
POP
LivS_1,	097111	199199	167167	182188	356356
LivS_2,	109109	199207	167177	174174	356356
LivS_2,	109115	215227	167197	170178	356356
LivS_3,	097101	215217	181203	170178	353353
LivS_3,	115117	199215	167167	170178	353356
LivS_4,	101117	199217	167177	170174	356356
LivS_4,	109109	199199	171207	174174	353356
LivS_5,	097111	199199	167167	182188	356356
LivS_5,	117117	199205	181209	170188	356356
LivS_6,	111111	199241	167177	182188	353356
LivS_6,	109109	217217	167209	174174	353356
LivS_7,	109109	217217	167207	170170	353356
LivS_7,	109109	215217	177209	174182	000000
LivS_8,	097109	205217	167207	174182	356356
LivS_8,	109109	199205	167205	170174	353353
LivS_9,	109111	207217	167181	174182	356356
LivS_9,	117117	199217	167207	174182	338356
LivS_10,	109121	217217	167203	170172	353356
LivS_10,	111113	217231	167203	182182	353356
LivS_11,	109121	199213	177209	170182	356356
LivS_11,	097113	205217	181205	170174	353353
LivS_12,	109111	199199	177205	172174	356356
LivS_12,	109109	199215	171207	174182	353356
LivS_13,	109109	199217	177203	170188	353356
LivS_13,	101109	207227	167209	170182	356356
POP
LivD_1,	097109	199209	177177	170174	356356
LivD_2,	097097	199199	167209	182182	353356
LivD_2,	000000	000000	000000	170174	000000
LivD_3,	117117	199217	167207	174182	350353
LivD_3,	109121	217217	177179	174188	353356
LivD_4,	113113	215217	167167	174178	353353
LivD_4,	111119	199217	167167	170174	356356
LivD_5,	117117	199233	193209	170182	356356
LivD_5,	113113	217217	167181	174174	353353
LivD_6,	097109	217217	207209	174174	353356
LivD_6,	109109	199217	181207	174178	356356
LivD_7,	117121	199237	173181	170170	356356
LivD_7,	101101	199205	167167	182182	353356
LivD_8,	109109	221231	167181	174174	356356
LivD_8,	097109	209231	167167	170174	356356
LivD_9,	109111	199217	167177	170174	356356
LivD_9,	109111	199217	167177	170174	356356
LivD_10,	109113	199221	167207	174182	353353
LivD_10,	097109	199217	167167	174174	353356
LivD_11,	109109	199217	167167	170174	353356
LivD_11,	109109	199217	167173	182188	353353
LivD_12,	109111	199207	167177	170188	356356
LivD_12,	097097	199211	207207	182188	353356
LivD_13,	109109	205217	177209	174174	356356
LivD_13,	109109	199221	167193	170188	353353
LivD_14,	109121	217217	181181	174174	356356
LivD_14,	109113	237237	177191	174174	356356
LivD_15,	097097	205217	177203	170170	353356
LivD_15,	097109	199199	207207	174188	353356
LivD_16,	097109	199217	207209	170188	353356
POP					
MedesS1,	095095	193204	177196	170170	348352
MedesS2,	111118	227227	175192	170178	352352
MedesS3,	116118	202235	165179	170175	348352
MedesS4,	118118	219235	196204	173173	352352
MedesS5,	095095	221221	175179	175175	352352
MedesS6,	095128	193204	179190	170173	352352
MedesS7,	095107	204223	175192	170178	352355
MedesS8,	115118	219223	165198	173175	352361
MedesS9,	109124	219227	165196	173175	352352
MedesS10,	095111	204223	192198	175175	352352
MedesS11,	095105	204233	192198	170175	355355
MedesS12,	111128	204227	175180	170173	352352
MedesS13,	105116	202227	165196	170175	352355
MedesS14,	107118	204225	190196	170170	352352
MedesS15,	113113	219221	188190	170181	352355
MedesS16,	095115	204223	179179	170173	352355
MedesS18,	105116	202227	165196	170175	352355
MedesS19,	118118	219235	196204	173173	352352
MedesS20,	107107	200210	175175	170175	352355
MedesS21,	109109	225227	198200	170187	352352
MedesS22,	111115	204219	184190	170170	352355
MedesS23,	116118	204227	179190	173187	352355
MedesS24,	095111	193225	177192	170178	352355
MedesS25,	111118	204204	192198	173175	352352
MedesS26,	105116	202223	165204	170170	352352
MedesS27,	107109	195204	192212	170173	352355
MedesS28,	105118	225227	165192	170173	352352
POP					
MedesD1,	105107	193223	175179	175175	352355
MedesD2,	095107	219225	165192	170170	348352
MedesD3,	115115	193214	183192	175187	352352
MedesD4,	095118	200210	192198	173175	352352
MedesD5,	109120	214219	179196	170173	352352
MedesD6,	095118	223223	175198	170175	352355
MedesD7,	095111	223227	179179	170170	352352
MedesD8,	113118	214214	184190	170175	352352
MedesD9,	107107	204217	179180	170170	352352
MedesD10,	101107	204227	179184	170175	352352
MedesD11,	109115	204208	192204	170187	352355
MedesD12,	109111	204225	165204	170173	352352
MedesD14,	107132	210225	190200	170170	352352
MedesD15,	107107	219223	188192	175187	352352
MedesD16,	095101	225227	165177	170175	352352
MedesD17,	095095	210225	179194	170175	352352
MedesD18,	095095	193204	175198	170175	352352
MedesD19,	107109	223227	192192	178187	352352
MedesD20,	095128	191206	175192	173175	352352
MedesD21,	105115	193219	175190	170170	348352
MedesD22,	095095	202204	192196	170170	352355
MedesD23,	115115	204210	180180	170173	352352
MedesD24,	113115	204223	179214	170175	352352
MedesD25,	097107	210221	186200	170170	352355
MedesD27,	105109	219227	202204	170187	352352
MedesD28,	097115	225225	179192	170173	352352
MedesD29,	111111	204219	179192	170170	352352
POP					
PharS1,	111115	204214	169175	170175	326336
PharS2,	109111	214233	175196	170170	352355
PharS3,	115117	000000	165200	170170	355355
PharS4,	113113	214233	183190	173173	352355
PharS5,	095109	204214	183200	170170	352355
PharS6,	113115	214214	175186	170178	355355
PharS7,	120120	000000	167200	170170	355355
PharS8,	095107	219237	175179	170178	355355
PharS9,	111111	212235	165183	170170	326355
PharS10,	095107	219237	175179	170178	355355
PharS11,	095109	000000	167196	170178	355355
PharS12,	109109	000000	179200	173175	352355
PharS13,	093107	214219	179190	178181	352352
PharS14,	111117	000000	175204	170170	355355
PharS16,	111115	000000	169175	170175	326336
PharS17,	109111	000000	175179	170170	000000
PharS18,	095095	000000	179200	170170	352355
PharS19,	111111	000000	165183	170170	326355
PharS20,	115117	000000	165200	170170	355355
PharS21,	111115	000000	167190	170170	352355
PharS22,	095120	000000	183200	170170	352355
PharS23,	111111	000000	169208	170170	352355
PharS24,	111111	000000	165196	170170	355355
PharS26,	113113	214217	181196	170170	355355
PharS27,	093107	000000	165165	170178	000000
PharS28,	111117	000000	169194	170170	000000
PharS29,	095109	000000	183200	170170	352355
POP					
PharD1,	109117	212217	183192	170178	352355
PharD2,	111115	212219	183196	173181	352355
PharD3,	095115	202214	167198	159170	355355
PharD4,	111111	204210	165192	170175	355355
PharD5,	095095	214223	179194	170170	355355
PharD6,	111115	212219	175183	159170	355355
PharD7,	107107	200212	165200	178178	352355
PharD8,	109115	202231	183198	170181	352355
PharD9,	111111	202217	179196	170170	352355
PharD10,	107115	202214	165204	170178	352352
PharD11,	107107	212212	169177	159170	336352
PharD12,	111111	212212	175196	159170	355355
PharD13,	107107	210212	165165	170173	352352
PharD14,	107122	212219	165183	159170	355355
PharD15,	103128	195227	192200	159170	352355
PharD16,	095117	233235	190219	170170	326355
PharD17,	095120	214225	183204	170181	336355
PharD18,	095095	202202	165183	170173	326355
PharD19,	095111	204217	175189	159170	355355
PharD20,	095113	214217	179194	170181	355355
PharD21,	111111	204212	165175	159170	326352
PharD22,	111117	214219	165169	159170	336352
PharD23,	107107	214221	192200	173173	355355
PharD24,	115117	212212	169177	170170	355355
PharD25,	095113	217233	179200	170181	355355
PharD26,	107107	204212	165179	173178	326355
PharD28,	115115	195200	192200	178178	352355
PharD29,	111122	206219	183183	170170	352355
POP					
GPeresS1,	093111	227233	183204	170173	336355
GPeresS3,	111113	219227	169175	173178	348352
GPeresS4,	093111	208227	179180	170170	336336
GPeresS5,	111111	233237	171179	170170	326336
GPeresS6,	093098	195208	190198	170173	355355
GPeresS7,	111111	208225	190190	170173	348355
GPeresS9,	093111	204227	175184	170170	336355
GPeresS10,	111120	208225	180184	170170	355355
GPeresS13,	093111	212219	175190	170170	348355
GPeresS14,	093113	202225	183183	170173	355355
GPeresS15,	111113	227227	179179	170170	355355
GPeresS16,	111111	208219	179179	170173	355355
GPeresS17,	093093	225229	179190	170170	352355
GPeresS19,	111113	227227	179202	170170	355355
GPeresS20,	093111	204227	175184	170170	336355
GPeresS21,	093113	227227	179179	170181	355355
GPeresS23,	093093	219231	171179	170170	352355
GPeresS24,	111113	202219	179204	170173	336355
GPeresS25,	093111	208212	190210	170170	355355
GPeresS26,	093093	204233	179196	170170	355355
GPeresS27,	105107	208225	165179	170170	352355
GPeresS28,	093105	225229	179179	170173	355355
GPeresS29,	093111	195208	175179	170170	355355
GPeresS32,	093093	195219	175175	175178	355355
GPeresS33,	093093	195219	175175	175178	355355
GPeresS34,	111116	195231	175179	170187	352355
GPeresS35,	105107	195208	165179	170170	352355
GPeresS37,	105111	225231	179179	170170	352352
GPeresS39,	093113	219227	183190	170173	355355
POP					
GPeresD1,	111111	214225	179198	170170	355358
GPeresD2,	110110	231233	179190	170178	355355
GPeresD3,	105109	202204	175179	173175	355355
GPeresD4,	095115	195233	179204	170170	336355
GPeresD5,	093111	219227	198204	170170	326352
GPeresD6,	093111	195231	171198	170170	352355
GPeresD7,	093120	219227	175204	170173	355355
GPeresD8,	093113	195231	190192	170181	348355
GPeresD9,	111111	212227	179198	170173	326355
GPeresD10,	093109	208208	190204	170173	355355
GPeresD11,	105117	219227	177183	178181	326355
GPeresD12,	093111	202212	192198	170178	326355
GPeresD13,	093111	208225	175192	170170	352355
GPeresD14,	095095	212214	190210	170181	355355
GPeresD15,	095109	204219	167179	170170	355355
GPeresD16,	093111	231233	190198	170175	355355
GPeresD17,	111124	208233	177192	170170	336355
GPeresD18,	093111	200225	175215	170170	355355
GPeresD19,	093115	219227	179184	170175	336355
GPeresD20,	111111	202227	189198	170173	352355
GPeresD21,	113115	227233	186194	170181	348355
GPeresD22,	107111	208233	179183	170170	336355
GPeresD23,	111111	219227	183198	170170	355355
GPeresD24,	095111	225227	184190	170178	352355
GPeresD25,	093111	212214	179181	170181	336348
GPeresD26,	093120	219227	175189	178178	326355
GPeresD27,	093099	227227	175192	170170	355355
GPeresD28,	093093	208233	198210	170181	355355
GPeresD30,	111115	219231	171214	170178	355358
GPeresD31,	093111	204233	171175	170173	355355
GPeresD32,	093093	202233	175190	170170	336355
GPeresD33,	093111	227233	165198	170170	352355
GPeresD34,	105105	233237	165210	178191	336352
GPeresD35,	093109	225225	175190	170181	355355
GPeresD36,	107111	227227	165175	170170	352355
GPeresD37,	111113	204219	175179	170170	326355
GPeresD38,	095111	227227	190190	170178	336358
GPeresD39,	111111	219233	179190	170170	355355
POP					
PCongS1,	095111	202227	179208	170181	355355
PCongS2,	095095	217227	165190	170173	336352
PCongS3,	109111	195225	183204	170173	355355
PCongS4,	111124	212217	165165	170170	352355
PCongS5,	111111	227227	175175	178181	336348
PCongS6,	105111	227233	200210	170170	352355
PCongS7,	115124	212225	175186	170170	348355
PCongS8,	109111	198223	183183	170170	336355
PCongS9,	111115	212227	180204	170170	348355
PCongS10,	111116	204231	165173	170170	326336
PCongS11,	093093	204231	179183	170170	336355
PCongS12,	093095	204227	183188	170170	336348
PCongS13,	095095	200214	183208	173173	352355
PCongS14,	095095	223235	165165	170173	326355
PCongS15,	093109	195198	165180	170173	355355
PCongS16,	109109	200212	177206	178178	336355
PCongS17,	095124	200229	165175	170170	326355
PCongS18,	093111	204229	175210	170170	326355
PCongS19,	095111	200212	173179	170178	326352
PCongS20,	107107	223223	171204	170170	355355
PCongS21,	093093	210227	165180	170173	336355
PCongS22,	109111	227231	165173	170173	355355
PCongS23,	111111	195204	165208	170173	336336
PCongS24,	093116	225227	175179	170178	352355
PCongS25,	093095	204227	171183	170170	336355
PCongS26,	105111	214227	173190	173173	352352
PCongS27,	111118	204210	190206	170175	336355
PCongS28,	095111	212227	179183	170181	326355
PCongS29,	095095	235237	171200	178178	355355
PCongS30,	093116	225227	175179	170178	352355
PCongS31,	105105	225225	179183	170170	326355
PCongS32,	093111	210221	179190	170178	355355
PCongS33,	111115	223227	175204	170170	352355
POP					
PCongD1,	115115	000000	183192	170170	336355
PCongD3,	093093	000000	165184	170181	336355
PCongD5,	093109	000000	175184	170178	326352
PCongD6,	111111	202206	171194	170170	336355
PCongD7,	095117	202212	184206	170170	352355
PCongD8,	093111	000000	167175	178187	352355
PCongD11,	107115	000000	186194	170173	336355
PCongD13,	093093	204208	175183	170173	326355
PCongD14,	107115	000000	179184	170170	355355
PCongD15,	093111	000000	175179	170181	355355
PCongD18,	105107	000000	171175	170170	355355
PCongD20,	093093	212235	171175	170170	348355
PCongD21,	111111	227233	179183	170170	352355
PCongD22,	107111	198202	175190	170170	355355
PCongD23,	107107	202227	184200	170170	355355
PCongD25,	111111	000000	165175	170187	355355
PCongD27,	093111	000000	165183	159170	336352
PCongD28,	093107	217233	183183	170170	336352
PCongD29,	093093	227235	165206	170170	348348
PCongD30,	095111	202217	179183	170173	352355
PCongD31,	111111	210212	165208	170178	355355
PCongD32,	093109	193208	171175	170178	326355
PCongD33,	107111	200217	183194	170170	336355
PCongD34,	093111	198227	179190	170173	336355
PCongD36,	105111	212214	171194	170170	352355
PCongD37,	107109	195204	175175	170173	355355
PCongD38,	111111	198225	165184	170170	348355
POP					
RiouS1,	111115	204208	194214	178181	326355
RiouS2,	120120	202214	175214	170178	336355
RiouS3,	093118	214233	175198	170178	355355
RiouS4,	107109	204204	175183	170173	355355
RiouS5,	111115	217219	184202	170173	336352
RiouS6,	105105	202202	192212	170170	355355
RiouS7,	115117	204206	184202	173178	355355
RiouS8,	115120	204210	165204	170178	326352
RiouS10,	093105	198235	175189	170170	355355
RiouS11,	103105	195195	167202	170170	355355
RiouS12,	095095	217233	183202	170170	336336
RiouS13,	095105	202206	183194	170170	355355
RiouS14,	105105	202214	171181	170187	355355
RiouS15,	111111	214219	175183	170173	336355
RiouS16,	105111	195214	175183	170170	336355
RiouS17,	095095	219227	165167	170170	355355
RiouS18,	093095	195227	177194	178181	326355
RiouS19,	105111	202202	183214	170170	355355
RiouS20,	111117	212219	175204	170170	336355
RiouS21,	099099	202233	165212	173173	355355
RiouS22,	095111	204214	175175	170178	336355
RiouS23,	095120	204219	171175	170170	355355
RiouS24,	093093	202235	189212	170170	355355
RiouS25,	099111	204233	165179	170170	348355
RiouS26,	107115	204235	167192	170178	355355
RiouS27,	115115	225225	165204	170178	355355
RiouS28,	105115	231233	171198	170181	352355
RiouS30,	111111	208214	167169	178178	352355
RiouS31,	111111	233233	183194	170178	355355
RiouS32,	093118	214219	192214	170170	355355
RiouS33,	093111	204204	171183	170170	326355
POP					
RiouD1,	107107	202233	165179	170170	355355
RiouD2,	128128	206217	165179	178178	336355
RiouD3,	107122	217233	183186	170178	355355
RiouD4,	109109	202206	171192	170170	352355
RiouD5,	095107	214233	183186	170170	355355
RiouD6,	118118	202233	175180	170170	355355
RiouD7,	095111	195202	196212	173175	355355
RiouD8,	093116	200202	183214	178181	355355
RiouD9,	105105	233235	165169	170178	352355
RiouD10,	122128	202217	169179	170178	352355
RiouD11,	116116	202219	165175	173178	355355
RiouD12,	107128	233235	167192	170170	355355
RiouD13,	122128	202217	169179	170178	352355
RiouD14,	111124	217233	183183	170181	355355
RiouD15,	105105	223227	183186	170178	355355
RiouD17,	111128	221223	175175	178181	355355
RiouD18,	107107	202231	175212	170173	352352
RiouD25,	128128	202206	175196	170178	336355
RiouD26,	093128	200233	175186	170170	355355
RiouD27,	128128	202212	169175	170178	355355
RiouD28,	107128	198217	175192	170178	352355
RiouD29,	111128	202233	190196	178181	355355
RiouD30,	099107	206217	165177	170173	355355
RiouD31,	111120	210219	165165	170170	348352
RiouD32,	107109	206233	165183	170178	355355
RiouD33,	107107	206212	186204	170178	348355
